# Supplementary material for: Effects of nutrient supply on leaf stoichiometry and relative growth rate of three stoloniferous alien plants
Source: PLoS One. 2022 Dec 2;17(12):e0278656. doi: 10.1371/journal.pone.0278656 (PMC9718409; doi:10.1371/journal.pone.0278656)
Supplement: S1 Data — (XLSX) [file pone.0278656.s001.xlsx]

## Sheet: Sheet1
Wedelia trilobata_relative growth rate(g day-1)	N1	N2	N3		Wedelia trilobata_leaf N comcentration（mg g -1）	N1	N2	N3		Hydrocatyle vulgaris_leaf N comcentration（mg g -1）	N1	N2	N3		Alternanthera philoxeroides_leaf N comcentration（mg g -1）	N1	N2	N3
P1	0.02	0.033	0.03		P1	13.34	25	56		P1	14.48	20.82	25.77		P1	23.45	39.03	36.21
P1	0.028	0.029	0.036		P1	15.29	25.5	41		P1	16.5	41.38	26.17		P1	25.6	37.01	39.56
P1	0.017	0.018	0.025		P1	13.92	23.6	69		P1	12.84	13.9	24.17		P1	21.71	36.17	36.98
P1	0.019	0.021	0.029		P1	14.18	26.03	78		P1	14.1	10	25.37		P1	23.59	37.4	37.58
P2	0.022	0.032	0.022		P2	13.7	27	57.5		P2	11.22	22.62	31.1		P2	22.49	36.55	34.2
P2	0.025	0.021	0.036		P2	15.33	24.2	59		P2	12.24	21.24	28.73		P2	21.08	37.03	32.36
P2	0.019	0.025	0.021		P2	13.52	34.8	53.5		P2	13.34	24	31.93		P2	24.11	35	35.9
P2	0.022	0.026	0.029		P2	14.18	26	56.66		P2	12.26	22.62	29.5		P2	22.56	36.19	33.5
P3	0.025	0.028	0.046		P3	14.39	47	48		P3	11.67	23.86	26.53		P3	22.47	29.84	38.48
P3	0.011	0.032	0.036		P3	14.65	43.8	48.7		P3	10.85	23.2	25.49		P3	20.47	27.99	40.32
P3	0.01	0.039	0.029		P3	15.9	50	58		P3	12.41	22.76	27.5		P3	24.07	32.32	37.05
P3	0.014	0.033	0.038		P3	14.9	46.93	53.3		P3	11.64	23.26	26.51		P3	22.07	29.08	38.62
Hydrocatyle vulgaris_relative growth rate(g day-1)	N1	N2	N3		Wedelia trilobata_leaf P comcentration（mg g -1）	N1	N2	N3		Hydrocatyle vulgaris_leaf P comcentration（mg g -1）	N1	N2	N3		Alternanthera philoxeroides_leaf P comcentration（mg g -1）	N1	N2	N3
P1	0.017	0.014	0.035		P1	2.56	3.24	6.9		P1	5.5	6.34	5.01		P1	3.37	5.08	6.36
P1	0.03	0.018	0.023		P1	2.56	3.24	5.4		P1	6.3	6.7	6.01		P1	3.55	5.1	6
P1	0.014	0.03	0.019		P1	2.56	3.24	3.6		P1	5	5.88	5.11		P1	3.32	4.93	5.51
P1	0.019	0.022	0.027		P1	2.56	3.24	3.1		P1	5.2	6.04	5.11		P1	3.25	5.32	6.49
P2	0.031	0.023	0.029		P2	4.38	7.02	7.68		P2	4.29	6.26	6.41		P2	3.38	6.15	11.69
P2	0.019	0.028	0.035		P2	4.72	5.42	8.12		P2	3.76	5.88	6.01		P2	3.61	5.24	9.57
P2	0.015	0.034	0.024		P2	3.99	7.6	7.42		P2	4.81	6.59	6.78		P2	3.32	4.93	10.05
P2	0.023	0.027	0.028		P2	4.23	6.02	7.5		P2	4.29	6.24	6.4		P2	3.24	4.59	10.37
P3	0.034	0.028	0.036		P3	6.32	6.47	11.36		P3	5.01	6.76	6.48		P3	3.16	4.94	10.08
P3	0.028	0.035	0.02		P3	6.84	7.98	9.59		P3	5.01	5.84	6.15		P3	3.23	4.36	9.59
P3	0.023	0.024	0.025		P3	5.7	5.37	12.34		P3	5.01	7.26	6.83		P3	3.08	4.5	8.83
P3	0.027	0.029	0.031		P3	6.42	7.94	12.03		P3	5.01	6.35	6.49		P3	3.16	4.72	9.9
Alternanthera philoxeroides_relative growth rate(g day-1)	N1	N2	N3		Wedelia trilobata_leaf N:P rate	N1	N2	N3		Hydrocatyle vulgaris_leaf N:P rate	N1	N2	N3		Alternanthera philoxeroides_leaf N:P rate	N1	N2	N3
P1	0.038	0.018	0.03		P1	5.58	8.6	14.56		P1	2.64	4.35	5.46		P1	7.55	8	6.4
P1	0.044	0.036	0.051		P1	5.35	7.9	12.86		P1	2.93	3.9	4.98		P1	6.89	7.37	6.63
P1	0.033	0.016	0.024		P1	5.36	7.5	12.56		P1	2.44	3.8	4.36		P1	6.25	7.18	5.61
P1	0.037	0.026	0.035		P1	5.53	8	11.86		P1	2.54	4.06	4.67		P1	7.3	6.94	6.21
P2	0.039	0.031	0.01		P2	3.11	4.39	7.46		P2	2.85	3.65	5.04		P2	6.64	7.85	3.16
P2	0.05	0.042	0.052		P2	3.24	4.8	8.08		P2	2.6	3.58	4.97		P2	7	6.69	3.28
P2	0.03	0.052	0.008		P2	3	4.04	6.87		P2	3.34	3.87	4.45		P2	6.32	5.86	3.64
P2	0.041	0.035	0.022		P2	3.08	4.28	7.47		P2	2.67	3.5	4.66		P2	6.65	7.4	3.03
P3	0.017	0.035	0.018		P3	2.01	8.35	3.76		P3	2.27	4.09	4.13		P3	7.21	9.59	4.1
P3	0.01	0.049	0.01		P3	2.18	5.75	4.36		P3	2.19	3.59	4.21		P3	7.41	6.43	4
P3	0.042	0.034	0.042		P3	2.99	6.38	5.82		P3	2.54	3.25	4.08		P3	6.54	5.27	4.23
P3	0.023	0.038	0.026		P3	2.39	6.96	4.65		P3	2.33	3.38	4.09		P3	7.05	4.43	3.96
